# Supplementary material for: Combination of RCA and DNAzyme for Dual-Signal Isothermal Amplification of Exosome RNA
Source: Molecules. 2023 Jul 20;28(14):5528. doi: 10.3390/molecules28145528 (PMC10384651; doi:10.3390/molecules28145528)
Supplement: Supplementary file 1 [file molecules-28-05528-s001.zip]

Archive with 1 entries (1 files):
- molecules-2411511-supplementary.pdf
